# Supplementary material for: Preferential ice growth on grooved surface for crisscross-aligned graphene aerogel with large negative Poisson’s ratio
Source: Nat Commun. 2023 Nov 29;14:7855. doi: 10.1038/s41467-023-43441-6 (PMC10687255; doi:10.1038/s41467-023-43441-6)
Supplement: Supplementary file 7 — Source Data [file 41467_2023_43441_MOESM7_ESM.xlsx]

## Sheet: Figure 2c
The phase diagram of W and D
D	W
3	3
3	5
3	10
3	25
3	50
5	3
5	5
5	10
5	25
5	50
10	3
10	5
10	10
10	25
10	50
25	3
25	5
25	10
25	25
25	50
50	3
50	5
50	10
50	25
50	50

## Sheet: Figure 2d
The phase diagram of the λksuspension and W/D
GO nanosheets				Alumina platelets				BN nanosheets
W/D	λ	Alignment		W/D	λ	Alignment		W/D	λ	Alignment
1	7.8	×		1	10.2	×		1	13.2	×
0.6	10.4	×		0.6	13.6	×		0.6	17.6	×
0.3	16.9	×		0.3	22.1	×		0.3	28.6	×
0.12	36.4	×		0.12	47.6	×		0.12	61.6	×
0.06	68.9	×		0.06	90.1	×		0.06	116.6	×
1.667	10.4	×		1.667	13.6	×		1.667	17.6	×
1	13	×		1	17	×		1	22	×
0.5	19.5	×		0.5	25.5	×		0.5	33	×
0.2	39	×		0.2	51	×		0.2	66	×
0.1	71.5	×		0.1	93.5	×		0.1	121	×
3.333	16.9	×		3.333	22.1	×		3.333	28.6	×
2	19.5	×		2	25.5	×		2	33	×
1	26	⊥		1	34	⊥		1	44	⊥
0.4	45.5	⊥		0.4	59.5	⊥		0.4	77	⊥
0.2	78	⊥		0.2	102	⊥		0.2	132	×
8.333	36.4	∥		8.333	47.6	∥		8.333	61.6	∥
5	39	∥		5	51	∥		5	66	∥
2.5	45.5	⊥		2.5	59.5	⊥		2.5	77	⊥
1	65	⊥		1	85	⊥		1	110	⊥
0.5	97.5	⊥		0.5	127.5	×		0.5	165	×
16.667	68.9	×		16.667	90.1	×		16.667	116.6	×
10	71.5	×		10	93.5	×		10	121	×
5	78	⊥		5	102	⊥		5	132	×
2	97.5	⊥		2	127.5	×		2	165	×
1	130	×		1	170	×		1	220	×

## Sheet: Figure 4c
Temperature distribution at z = H at different times
GO nanosheets					Alumina platelets					BN nanosheets
y	T (t = t0)	T (t = t1)	T (t = t2)		y	T (t = t0)	T (t = t1)	T (t = t2)		y	T (t = t0)	T (t = t1)	T (t = t2)
0	273.153	273.152	273.151		0	273.151	273.153	273.15		0	273.151	273.153	273.15
1.70347	273.153	273.151	273.15		3.33333	273.151	273.153	273.15		3.33333	273.151	273.153	273.15
2.55753	273.152	273.151	273.15		6.66667	273.151	273.153	273.15		6.66667	273.151	273.153	273.15
3.40695	273.152	273.151	273.149		10	273.151	273.153	273.15		10	273.151	273.153	273.15
5.10119	273.151	273.15	273.149		11.6987	273.151	273.152	273.149		11.6987	273.151	273.152	273.149
5.11042	273.151	273.15	273.149		12.5531	273.151	273.152	273.149		12.5531	273.151	273.152	273.149
5.11926	273.151	273.15	273.149		13.3973	273.15	273.152	273.149		13.3973	273.15	273.152	273.149
6.74028	273.152	273.151	273.149		15.0756	273.15	273.151	273.149		15.0756	273.15	273.151	273.149
7.553	273.152	273.151	273.15		15.096	273.15	273.151	273.149		15.096	273.15	273.151	273.149
8.37014	273.153	273.151	273.15		15.1156	273.15	273.151	273.149		15.1156	273.15	273.151	273.149
10	273.153	273.152	273.151		16.7307	273.15	273.152	273.149		16.7307	273.15	273.152	273.149
13.3333	273.153	273.152	273.151		17.5431	273.151	273.152	273.149		17.5431	273.151	273.152	273.149
16.6667	273.153	273.152	273.151		18.3653	273.151	273.152	273.149		18.3653	273.151	273.152	273.149
20	273.153	273.152	273.151		20	273.151	273.153	273.15		20	273.151	273.152	273.15

## Sheet: Figure 4d
T1 and T2 on various grooved surfaces with different λ
GO nanosheets					Alumina platelets					BN nanosheets
λ	T1	T2			y	T1	T2			y	T1	T2
0	273.15	273.15			0	273.15	273.15			0	273.15	273.15
6	273.15	273.15			6	273.15	273.15			6	273.15	273.15
10	273.15	273.151			10	273.15	273.151			10	273.15	273.15
16	273.15	273.151			16	273.15	273.151			16	273.15	273.151
20	273.15	273.152			20	273.15	273.151			20	273.15	273.151
25	273.15	273.153			25	273.15	273.152			25	273.15	273.152
30	273.15	273.154			30	273.15	273.153			30	273.15	273.152
35	273.15	273.155			35	273.15	273.154			35	273.15	273.153
40	273.15	273.156			40	273.15	273.154			40	273.15	273.154
50	273.15	273.156			50	273.15	273.154			50	273.15	273.154
60	273.15	273.156			60	273.15	273.155			60	273.15	273.154
70	273.15	273.156			70	273.15	273.155			70	273.15	273.154
80	273.15	273.156			80	273.15	273.155			80	273.15	273.154
90	273.15	273.156			90	273.15	273.156			90	273.15	273.154
100	273.15	273.156			100	273.15	273.156			100	273.15	273.154

## Sheet: Figure 4e
Temperature gradient on various grooved surfaces with different λ
GO nanosheets			Alumina platelets			BN nanosheets
λ	Temperature gradient		y	Temperature gradient		y	Temperature gradient
0	0		0	0		0	0
6	0.000133333		6	7e-05		6	7.33333e-05
10	0.00016		10	0.0001		10	9e-05
16	0.000175		16	0.000125		16	0.00010625
20	0.00019		20	0.00013		20	0.000113
25	0.00024		25	0.00016		25	0.000136
30	0.000266667		30	0.000213333		30	0.000166667
35	0.000285714		35	0.000228571		35	0.000182857
40	0.00029		40	0.00021		40	0.000175
50	0.000248		50	0.000176		50	0.000152
60	0.000206667		60	0.000166667		60	0.000133333
70	0.00018		70	0.000148571		70	0.000117143
80	0.000145		80	0.000135		80	0.000105
90	0.000137778		90	0.000122222		90	9.55556e-05
100	0.000124		100	0.000112		100	9e-05

## Sheet: Figure 5c
The comparison of the nagative Poisson's ratio minimum among different architectures
θ	NPR (θ)min / NPR (45°)min
0	0.13106
22.5	0.56813
45	1
67.5	0.28752
90	0.19825

## Sheet: Figure 5f
Poisson's ratio of crisscross-aligned aerogels
Compressive strain	Poission's ratio
0	0
0.03587	-0.33027
0.04933	-0.52844
0.07399	-0.54445
0.09865	-0.50442
0.17489	-0.40649
0.23543	-0.33216
0.28251	-0.31035
0.35874	-0.29064
0.44395	-0.24554
0.49776	-0.23327
0.57848	-0.21301
0.67489	-0.1896
0.74439	-0.18145

## Sheet: Supplementary Figure 2
Thermal conductivity of three suspensions
Suspension	Thermal conductivity (W m-1K-1)
	First measurement	Second mesurement	Third measurement	Mean	Standard deviation
Water	0.532	0.559	0.568	0.553	0.015
GO nanosheets	1.259	1.238	1.215	1.237	0.018
Alumina platelets	1.611	1.637	1.669	1.639	0.023
BN nanosheets	2.069	2.099	2.137	2.097	0.022

## Sheet: Supplementary Figure 4
Grey value distribution in the intensity map of SEM images of different orientations through FFT
Parallel/Perpendicular orientation		Random orientation
Angle	Grey value	Angle	Grey value
0	553.986	0	1821.49
2	557.711	2	1758.54
4	159.365	4	1873.53
6	360.627	6	1642.88
8	495.916	8	1639.52
10	258.199	10	1335.28
12	248.998	12	1139.88
14	194.328	14	844.453
16	191.295	16	1029.13
18	402.148	18	846.393
20	690.191	20	834.32
22	458.691	22	712.638
24	504.107	24	1047.88
26	261.048	26	733.886
28	554.711	28	805.944
30	435.726	30	639.688
32	435.468	32	691.011
34	451.123	34	862.638
36	762.521	36	659.97
38	888.92	38	755.329
40	279.548	40	490.995
42	551.009	42	642.281
44	606.498	44	618.766
46	331.816	46	697.032
48	341.121	48	620.87
50	639.857	50	520.114
52	496.316	52	629.171
54	449.269	54	466.317
56	755.959	56	459.609
58	647.916	58	699.216
60	821.248	60	593.9
62	822.863	62	617.104
64	763.715	64	710.299
66	1158.73	66	632.24
68	957.754	68	640.127
70	652.582	70	722.238
72	960.863	72	793.471
74	1254.79	74	978.372
76	1113.48	76	1250.25
78	1576.49	78	1082.88
80	1850.21	80	1171.41
82	2237.01	82	1342.59
84	2746.31	84	1215.06
86	2764.72	86	1503.79
88	3560.04	88	1317.78
90	3252.24	90	1134.49
92	3595.01	92	1126.15
94	3047.2	94	1116.33
96	3026.69	96	866.474
98	2974.51	98	870.822
100	2784.06	100	886.53
102	2303.83	102	784.691
104	2070.2	104	558.521
106	2253.8	106	785.536
108	2043.12	108	936.165
110	1703.57	110	999.553
112	1767.56	112	1267.45
114	1526.93	114	1212.16
116	1525.41	116	1224.18
118	1579.92	118	1117.15
120	1721.5	120	1042.67
122	1302.82	122	1049.79
124	1123.38	124	926.375
126	1506.53	126	985.342
128	1105.49	128	1003.2
130	984.658	130	1069.53
132	1137.85	132	874.88
134	1293.5	134	806.048
136	1054.9	136	768.323
138	804.338	138	857.411
140	1141.41	140	666.867
142	956.334	142	1042.05
144	848.586	144	952.217
146	962.812	146	1064.32
148	885.953	148	1106.27
150	932.431	150	831.504
152	1003.04	152	985.576
154	1022.93	154	903.357
156	1241.86	156	1145.1
158	967.548	158	940.49
160	724.695	160	988.618
162	960.244	162	1221.51
164	823.359	164	1415.67
166	659.849	166	1444.81
168	769.144	168	1505.5
170	819.713	170	1678.24
172	604.597	172	1484.74
174	577.435	174	1661.93
176	408.763	176	1717.72
178	803.994	178	1690.39
180	876.486	180	1520.49
182	698.654	182	1495.45
184	682.091	184	1157.17
186	688.873	186	716.709
188	1015.57	188	669.518
190	891.168	190	502.74
192	662.777	192	551.515
194	649.523	194	523.5
196	864.511	196	531.997
198	286.09	198	297.98
200	446.793	200	568.214
202	443.291	202	280.615
204	600.668	204	162.196
206	370.779	206	270.652
208	342.779	208	393.734
210	654.093	210	452.157
212	731.797	212	427.157
214	534.396	214	71.471
216	431.349	216	171.904
218	402.193	218	35.732
220	404.986	220	86.033
222	440.691	222	220.633
224	708.65	224	88.559
226	762.088	226	99.489
228	881.394	228	231.81
230	952.466	230	278.038
232	563.759	232	108.991
234	1064.95	234	83.845
236	924.101	236	210.029
238	838.531	238	170.391
240	736.613	240	297.797
242	1002.86	242	266.263
244	917.507	244	285.93
246	1391.33	246	394.927
248	1214.35	248	0
250	1263.29	250	225.594
252	1706.11	252	5.774
254	1987.35	254	349.919
256	2121.2	256	211.223
258	2535.55	258	410.977
260	2414.76	260	653.007
262	3288.45	262	727.223
264	3380.91	264	845.164
266	3148.55	266	1212.27
268	3409.27	268	1263.4
270	3334.99	270	1477.49
272	2968.85	272	1523.32
274	2763.79	274	1157.51
276	2321.53	276	1422.94
278	2258.43	278	1469.26
280	1920.66	280	841.946
282	1440.21	282	701.674
284	1799.6	284	782.484
286	1643.8	286	937.168
288	1535.26	288	720.783
290	885.767	290	881.884
292	1244.92	292	760.091
294	1216.08	294	879.22
296	1184.69	296	873.417
298	1177.12	298	1173.29
300	1280.17	300	1076.02
302	609.476	302	1198.91
304	890.273	304	1362.18
306	1057.02	306	1136.95
308	590.992	308	958.402
310	596.679	310	918.897
312	731.213	312	1155.96
314	833.504	314	1057.43
316	614.791	316	962.066
318	280.984	318	854.784
320	388.349	320	958.914
322	549.482	322	1049.97
324	751.492	324	988.239
326	840.767	326	787.592
328	481.232	328	847.071
330	537.802	330	1050.47
332	374.752	332	798.139
334	468.298	334	974.067
336	288.304	336	1024.97
338	548.992	338	1068.73
340	800.371	340	982.054
342	525.884	342	902.565
344	606.175	344	863.748
346	60.363	346	906.213
348	532.779	348	1138.24
350	457.023	350	1198.96
352	0	352	1205.55
354	702.129	354	1364.16
356	573.416	356	1553.11
358	478.832	358	1787.23

## Sheet: Supplementary Figure 5
λ-W/D map												λksuspension-W/D map
GO nanosheets				Alumina platelets				BN nanosheets				GO nanosheets				Alumina platelets				BN nanosheets
W/D	λ	Alignment		W/D	λ	Alignment		W/D	λ	Alignment		W/D	λ	Alignment		W/D	λ	Alignment		W/D	λ	Alignment
1	6	×		1	6	×		1	6	×		1	7.8	×		1	10.2	×		1	13.2	×
0.6	8	×		0.6	8	×		0.6	8	×		0.6	10.4	×		0.6	13.6	×		0.6	17.6	×
0.3	13	×		0.3	13	×		0.3	13	×		0.3	16.9	×		0.3	22.1	×		0.3	28.6	×
0.12	28	×		0.12	28	×		0.12	28	×		0.12	36.4	×		0.12	47.6	×		0.12	61.6	×
0.06	53	×		0.06	53	×		0.06	53	×		0.06	68.9	×		0.06	90.1	×		0.06	116.6	×
1.667	8	×		1.667	8	×		1.667	8	×		1.667	10.4	×		1.667	13.6	×		1.667	17.6	×
1	10	×		1	10	×		1	10	×		1	13	×		1	17	×		1	22	×
0.5	15	×		0.5	15	×		0.5	15	×		0.5	19.5	×		0.5	25.5	×		0.5	33	×
0.2	30	×		0.2	30	×		0.2	30	×		0.2	39	×		0.2	51	×		0.2	66	×
0.1	55	×		0.1	55	×		0.1	55	×		0.1	71.5	×		0.1	93.5	×		0.1	121	×
3.333	13	×		3.333	13	×		3.333	13	×		3.333	16.9	×		3.333	22.1	×		3.333	28.6	×
2	15	×		2	15	×		2	15	×		2	19.5	×		2	25.5	×		2	33	×
1	20	⊥		1	20	⊥		1	20	⊥		1	26	⊥		1	34	⊥		1	44	⊥
0.4	35	⊥		0.4	35	⊥		0.4	35	⊥		0.4	45.5	⊥		0.4	59.5	⊥		0.4	77	⊥
0.2	60	⊥		0.2	60	⊥		0.2	60	×		0.2	78	⊥		0.2	102	⊥		0.2	132	×
8.333	28	∥		8.333	28	∥		8.333	28	∥		8.333	36.4	∥		8.333	47.6	∥		8.333	61.6	∥
5	30	∥		5	30	∥		5	30	∥		5	39	∥		5	51	∥		5	66	∥
2.5	35	⊥		2.5	35	⊥		2.5	35	⊥		2.5	45.5	⊥		2.5	59.5	⊥		2.5	77	⊥
1	50	⊥		1	50	⊥		1	50	⊥		1	65	⊥		1	85	⊥		1	110	⊥
0.5	75	⊥		0.5	75	×		0.5	75	×		0.5	97.5	⊥		0.5	127.5	×		0.5	165	×
16.667	53	×		16.667	53	×		16.667	53	×		16.667	68.9	×		16.667	90.1	×		16.667	116.6	×
10	55	×		10	55	×		10	55	×		10	71.5	×		10	93.5	×		10	121	×
5	60	⊥		5	60	⊥		5	60	×		5	78	⊥		5	102	⊥		5	132	×
2	75	⊥		2	75	×		2	75	×		2	97.5	⊥		2	127.5	×		2	165	×
1	100	×		1	100	×		1	100	×		1	130	×		1	170	×		1	220	×

[truncated: 5 more sheets: Supplementary Figure 7, Supplementary Figure 9, Supplementary Figure 11, Supplementary Figure 12, Supplementary Figure 13a]
